# Supplementary material for: Vision-Based Artificial Intelligence Technologies for Epilepsy Monitoring: Scoping Review and Taxonomy Development Study
Source: J Med Internet Res. 2026 Jun 24;28:e83895. doi: 10.2196/83895 (PMC13293478; doi:10.2196/83895)
Supplement: Multimedia Appendix 9 [file jmir-v28-e83895-s009.xlsx]

## Sheet: Data Study Level
Authors	Pediaditis et al. (2021)	Ansari et al. (2019)	Zwettler et al. (2021)	Cao et al. (2024)	Hu et al. (2024)	Ding et al. (2024)	Karácsony et al. (2024)	Hu et al. (2025)	Boyne et al. (2025)	Garcão et al. (2025)	Ahmedt-Aristizabal D. et al. (2019)	Ahmedt-Aristizabal et al. (2018)	Nurse et al 2023	Ojanen et al (2021)	Mandal et al (2012)	van Westrhenen et al (2020)	Eguchi, K; Yaguchi, H; Nakakubo, S; Nakajima, M; Ueda, Y; Egawa, K; Shiraishi, H; Yabe, I	Diop, S; Essid, N; Jouen, F; Bergounioux, J; Trabelsi, I	Hou JC, Thonnat M, Bartolomei F, McGonigal A.	Ahmedt-Aristizabal D, Nguyen K, Denman S, Sridharan S, Dionisio S, Fookes C.	Li, J; Zhen, XT; Liu, XZ; Ouyang, GX	Yuya Ogura1, Hideaki Hayashi1, Shota Nakashima1, Zu Soh1, Taro Shibanoki2, Koji Shimatani3, Akihito Takeuchi4, Makoto Nakamura4, Akihisa Okumura5, Yuichi Kurita1, and Toshio Tsuji1	Geertsema EE, Thijs RD, Gutter T, Vledder B, Arends JB, Leijten FS, et al.	Karacsony et al. (2020)	Achilles et al. (2018)	Martini et al. (2021)	Yang et al. (2021)	Karácsony et al. (2021)	Ahmedt-Aristizabal et al. (2019)	Ahmedt-Aristizabal et al. (2018)	Karácsony et al. (2022)	Peltola et al (2023)	Garção et al. (2023)	Andersson et al (2024)	Rai et al. (2024)	Meisel et al (2023)	Lin et al. (2024)	Chen et al. (2018)	Larssen et al. (2022)	Carmona et al (2023)
Title	Machine Learning Techniques for Personalized Detection of Epileptic Events in Clinical Video Recordings	Real-Time Epileptic Seizure Detection During Sleep Using Passive Infrared Sensors	EpiMon: Vision-Based Early Warning System for Monitoring Uprising Epileptic Seizures During Night	Synchronized Video and EEG Based Childhood Epilepsy Seizure Detection	An End-to-End Vision-Based Seizure Detection With a Guided Spatial Attention Module for Patient Detection	STSE-xLSTM: A Deep Learning Framework for Automated Seizure Detection in Long Video Sequences Using Spatio-Temporal and Attention Mechanisms	NeuroKinect4K: A Novel 4K RGB-D-IR Video System with 3D Scene Reconstruction for Enhanced Epileptic Seizure Semiology Monitoring	STMemAE: An Instance-Level Based Spatio-Temporal Memory Autoencoder for Unsupervised Vision-Based Seizure Detection	Video-based detection of tonic–clonic seizures using a three-dimensional convolutional neural network	Lampsy: An Invisible Real-Time Epilepsy Video Monitoring and Automatic Seizure Detection Device	Vision-Based Mouth Motion Analysis in Epilepsy: A 3D Perspective	A hierarchical multimodal system for motion analysis in patients with epilepsy	Rates of event capture of home video EEG	An integrative method to quantitatively detect nocturnal motor seizures	Non-intrusive head movement analysis of videotaped seizures of epileptic origin	Automated video-based detection of nocturnal motor seizures in children	Video-based detection of epileptic spasms in West syndrome using a deep neural network: A pilot case study	Adapting Action Recognition Neural Networks for Automated Infantile Spasm Detection	Automated video analysis of emotion and dystonia in epileptic seizures.	Deep motion analysis for epileptic seizure classification	Classifying Normal and Abnormal Status Based on Video Recordings of Epileptic Patients	A Neural Network Based Infant Monitoring System to Facilitate Diagnosis of Epileptic Seizures	Automated video-based detection of nocturnal convulsive seizures in a residential care setting.	A deep learning architecture for epileptic seizure classification based on object and action recognition	Convolutional neural networks for real-time epileptic seizure detection	Deep anomaly detection of seizures with paired stereoelectroencephalography and video recordings	Video-Based Detection of Generalized Tonic-Clonic Seizures Using Deep Learning	Deepepil: Towards an Epileptologist-Friendly AI Enabled Seizure Classification Cloud System based on Deep Learning Analysis of 3D videos	Understanding Patients' Behavior: Vision-Based Analysis of Seizure Disorders	Deep facial analysis: A new phase I epilepsy evaluation using computer vision	Novel 3D video action recognition deep learning approach for near real time epileptic seizure classification	Semiautomated classification of nocturnal seizures using video recordings	A novel approach to automatic seizure detection using computer vision and independent component analysis	Video-based automatic seizure detection in pharmacoresistant epilepsy: A prospective exploratory study	Automated analysis and detection of epileptic seizures in video recordings using artificial intelligence	Outpatient long-term video EEG as new diagnostic approach in Germany: results of a feasibility study; [Ambulantes Langzeit-Video-EEG als neuer diagnostischer Ansatz in Deutschland: Ergebnisse einer Machbarkeitsstudie]	vEpiNet: A multimodal interictal epileptiform discharge detection method based on video and electroencephalogram data	Patient-specific pose estimation in clinical environments	Automated detection of nocturnal motor seizures using an audio-video system	BlanketSet - A Clinical Real-World In-Bed Action Recognition and Qualitative Semi-Synchronised Motion Capture Dataset
Year	2021	2019	2021	2024	2024	2024	2024	2025	2025	2025	2019	2018	2023	2021	2012	2020	2023	2024	2022	2018	2014	2015	2018	2020	2018	2021	2021	2021	2019	2018	2022	2023	2023	2024	2024	2023	2024	2018	2022	2023
Setting	Hospital Ward and ICU	Simulated Lab	Home	Hospital Ward	Hospital Ward	Hospital Ward	Hospital Ward	Hospital Ward	Hospital Ward	Home	Hospital Ward	Hospital Ward	Home	Home	Hospital Ward	residential care settings/Home	Hospital Ward	Hospital Ward	Hospital Ward	Hospital Ward	Hospital Ward	Lab/Simulated	residential care setting	Hospital Ward	Hospital Ward	Hospital Ward	Hospital Ward	Hospital Ward	Hospital Ward	Hospital Ward	Hospital Ward	Hospital Ward	Hospital Ward	Home	Hospital Ward	Home	Hospital Ward	Hospital Ward	Hospital Ward	Hospital Ward
Study Design	Method development	Method development	Method development	Method development	Method development	Method development	Method development	Method development	Method development	Method development	Method development	Method development	Retrospective	Method development	Method development	Feasibility	Feasibility	Feasibility	Method development	Method development	Method development	Feasibility	Method development	Method development	Method development	Method development	Feasibility	Dataset development	Method development	Method development	Method development	Prospective observational	Method development	Prospective observational	Method development	Feasibility	Method development	Method development	Prospective observational	Dataset development
Evaluation Maturity	Pilot in real setting	Lab prototype	Lab prototype	Pilot in real setting	Pilot in real setting	lab prototype	Pilot in real setting	Pilot in real setting	Pilot in real setting	Lab prototype	Pilot in real setting	Pilot in real setting	Deployed	Pilot in real setting	Lab prototype	Pilot in real setting	Pilot in real setting	Pilot in real setting	Pilot in real setting	Pilot in real setting	Pilot in real setting	Lab prototype	pilot in real setting	Pilot in real setting	Pilot in real setting	Pilot in real setting	Pilot in real setting	Deployed	Pilot in real setting	Pilot in real setting	Pilot in real setting	Pilot in real setting	Pilot in real setting	Pilot in real setting	Pilot in real setting	Pilot in real setting	Pilot in real setting	Pilot in real setting	Pilot in real setting	Pilot in real setting
Data Source Type	Retrospective clinical (Used continuous 24-hour clinical video EEG monitoring data)	Staged	Staged/Scripted	Retrospective clinical (Used continuous 24-hour clinical video EEG monitoring data)	Retrospective clinical (Used continuous 24-hour clinical video EEG monitoring data)	public dataset	Prospective	Prospective	Retrospective clinical	Retrospective clinical	Retrospective clinical	Retrospective clinical	Retrospective clinical	Prospective	Retrospective clinical	Retrospective	Retrospective clinical	Prospective	Retrospective clinical	Retrospective clinical	Retrospective clinical	Mixed	Retrospective clinical	Retrospective clinical	Prospective	Retrospective clinical	Retrospective clinical	Prospective	Retrospective clinical	Retrospective clinical	Retrospective clinical	Prospective	Retrospective clinical	Prospective	Prospective	Prospective	Mixed	Retrospective clinical	Prospective	Staged
Sample Type 1 (Study Population)	Patients	healthy volunteers	Patients	Patients	Patients	Patients	Patients	Patients	Patients	Patients	Patients	Patients	Patients	Patients	Patients	Patients	Patients	Patients	Patients	Patients	Patients	Patients	Patients	Patients	Patients	Patients	Patients	Patients	Patients	Patients	Patients	Patients	Patients	Patients	Patients	Patients	Patients	Patients	Patients	Healthy volunteers
Sample Type 2 (Participant Age Group)	Adults	Adults	Adults	pediatriac pateints	pediatric	Adults	Adults	pediatric	Adults	Adults	Adults	Adults	Adults	Adults	Adults	pediatric	pediatric patient	pediatric patient	Adults	Adults	Adults	mixed pediatric	Adults	Adults	Adults	Adults	Adults	Adults	Adults	Adults	Adults	Adults	Adults	Adults	mixed	Adults	Adults	Adults	Adults	Healthy volunteers
Sample Size 1 (Participants)	5	33	3	13	2573 (test=15; control=2558)	183	3	15	44	22	5	34	6265	1	not reported	22	1	7	19	18	9	10	62	35	10	14	47	more than 100 patients	35	16	26	40	22	20	230	5	534	3	191	14
Sample Size 2 (Data Volume)	not reported	not reported	not reported	not reported	not reported	not reported	not reported	2864 videos	11 hours of video	not reported	20 videos	161 videos	15691 events	36 seizures	not reported	not reported	not reported	96 videos	38 videos	52 videos	41 videos	not reported	146 seizures	126 seizures	52 videos	2000 hours of video	86 videos	more than 500 events	50 videos	55 videos	115 seizures	1874 hours of video	28 videos	not reported	1114 seizures	not reported	not reported	not reported	4183 hours of video	405 videos
